# Supplementary material for: Towards a Circular Economy in Electroless Pore-Plated Pd/PSS Composite Membranes: Pd Recovery and Porous Support Reuse
Source: Membranes (Basel). 2026 Jan 4;16(1):28. doi: 10.3390/membranes16010028 (PMC12843777; doi:10.3390/membranes16010028)
Supplement: Supplementary file 1 [file membranes-16-00028-s001.zip]

Archive with 1 entries (1 files):
- membranes-4036498-supplementary.pdf
